# Supplementary material for: Genetic analysis of geometric morphometric 3D visuals of French jumping horses
Source: Genet Sel Evol. 2023 Sep 18;55:63. doi: 10.1186/s12711-023-00837-8 (PMC10506242; doi:10.1186/s12711-023-00837-8)
Supplement: Supplementary file 1 — Additional file 1: Table S1. Elementary statistics of raw coordinates, judges’ scores and competition performances. This table contains three sheets for raw coordinates, judges’ scores and competition performance, respectively, and provides the number of records, mean, standard deviation, minimum and maximum of all variables used in the analysis. [file 12711_2023_837_MOESM1_ESM.xlsx]

## Sheet: point coordinates
The reference point for X and Y was 12 and for Z 1 (N=2089)
Unit or measurement : cm
Point	Mean			Standard deviation			Minimum			Maximum
	X	Y	Z	X	Y	Z	X	Y	Z	X	Y	Z
1	18.286	-10.8187	0	4.44106	4.87128	0	0.324	-24.7881	0	32.978	7.5111	0
2	12.373	-10.4943	7.892	4.61625	4.64927	1.40583	-5.912	-23.3161	3.683	27.157	6.1742	12.594
3	4.651	-10.0559	18.321	4.21478	4.32817	1.41723	-12.192	-21.7211	13.56	19.042	4.9152	23.553
4	6.804	-10.7807	40.09	4.18751	3.75391	2.03445	-9.92	-21.3742	32.474	21.482	1.9159	48.274
5	8.029	-11.3069	52.065	4.06658	3.49576	2.08113	-8.311	-20.999	45.295	21.339	0.2807	58.483
6	11.432	-15.7834	88.717	3.6517	2.82801	3.35158	-4.272	-23.9723	77.009	23.33	-6.6898	101.841
7	-6.503	0	85.409	4.16061	0	3.12833	-23.181	0	75.209	6.189	0	96.354
8	30.891	-20.5838	113.894	5.01217	3.02707	4.1598	11.491	-32.0194	98.907	45.996	-9.1288	131.448
9	33.514	0	135.522	3.3392	0	4.66811	21.802	0	119.662	46.851	0	152.686
10	100.151	0	168.022	4.32808	0	5.48397	82.147	0	150.321	114.277	0	188.415
11	125.26	0	114.175	4.73683	0	5.05449	105.733	0	98.124	139.963	0	132.461
12	0	0	163.708	0	0	4.5962	0	0	148.24	0	0	177.664
13	-31.776	-0.7758	153.731	3.42567	1.39054	4.36179	-45.812	-9.6147	137.916	-18.304	5.0427	167.312
14	-90.681	0	156.414	4.74762	0	4.62325	-106.459	0	141.319	-73.227	0	171.638
15	-80.595	-26.6951	151.248	4.50916	2.83388	5.21162	-96.449	-35.0171	135.106	-64.101	-12.4917	166.897
16	-132.986	-11.0153	137.845	5.16829	3.5888	4.80899	-153.246	-23.4705	122.434	-114.853	3.6006	153.288
17	-113.819	-16.6047	142.734	5.36703	3.28987	4.54802	-133.455	-28.1415	127.544	-92.058	-1.7485	156.439
18	-92.132	-19.6209	102.215	5.12958	2.71071	3.48083	-111.143	-29.3579	91.077	-73.228	-7.9715	116.071
19	-99.559	-18.4473	90.084	5.27012	3.04581	3.49398	-117.994	-32.7722	77.342	-81.601	-4.4822	101.398
20	-128.717	-13.7753	62.968	5.93809	3.68919	2.2317	-149.363	-26.1004	54.552	-109.614	2.7096	72.311
21	-119.123	-13.3	57.873	6.27922	3.67399	2.31652	-140.895	-26.5505	48.808	-100.015	4.3241	66.093
22	-120.754	-12.1093	46.584	6.15022	3.85441	2.44784	-141.803	-26.1411	37.027	-101.218	6.7652	55.571
23	-119.198	-10.0838	18.821	6.11233	4.48612	1.51746	-140.085	-26.7141	11.777	-99.657	11.0502	24.759
24	-111.195	-9.7769	7.191	5.91892	4.71284	0.82683	-132.375	-28.2459	4.668	-91.757	13.0125	10.772
25	-106.09	-9.8631	0	5.93187	4.84578	0	-126.881	-29.0222	0	-86.35	13.0254	0
Centroid size
Mean	589831
Standard deviation	18261.3
Minimum	525038
Maximum	652692

## Sheet: Judge's scores
Trait	Number of records	Mean	Standard deviation	Minimum	Maximum
Neck	46252	13.9899	1.76916	6	20
Front : shoulder, forearm	40979	13.9642	1.60404	6	19
Topline : withers -Back- Loins	46252	13.9665	1.63118	6	19
Hind : Croup, pelvis, thigh	45402	13.8392	1.70161	6	19
Joins	17590	14.4131	1.3079	8	18
Forelimb	46256	13.0285	1.83898	6	18
Hindlimb	46254	13.2982	1.73247	6	18
Impression	46290	14.1599	1.62612	6	19
Chic	38495	14	1.7663	6	20

## Sheet: competition annual performance
Number of annual performances	Mean	Standard deviation	Minimum	Maximum
654340	0.313004	1.94492	-5.86228	8.20587
