# Supplementary material for: Genetic analysis of geometric morphometric 3D visuals of French jumping horses
Source: Genet Sel Evol. 2023 Sep 18;55:63. doi: 10.1186/s12711-023-00837-8 (PMC10506242; doi:10.1186/s12711-023-00837-8)
Supplement: Supplementary file 2 — Additional file 2: Table S2. Heritability and genetic correlations between judges’ scores. [file 12711_2023_837_MOESM2_ESM.xlsx]

## Sheet: genetic parameter judges scores
Heritability (diagonal), genetic correlation (above diagonal) and phenotypic correlation (below diagonal) between judges scores
	neck	body forehand (shoulder, arm, forearm)	withers-back-loins	boby hindquarters (croup, pelvis, thigh)	joints	stance of forelegs	stance of hindlegs	impression	chic
neck	0.38	0.805	0.718	0.731	0.656	0.57	0.512	0.891	0.844
body forehand (shoulder, arm, forearm)	0.491	0.209	0.763	0.826	0.862	0.665	0.611	0.901	0.735
withers-back-loins	0.465	0.448	0.29	0.833	0.698	0.633	0.565	0.903	0.719
body hindquarters (croup, pelvis, thigh)	0.43	0.465	0.512	0.263	0.917	0.739	0.754	0.919	0.708
joints	0.335	0.467	0.364	0.469	0.25	0.803	0.793	0.852	0.627
stance of forelegs	0.221	0.249	0.223	0.255	0.328	0.12	0.723	0.746	0.564
stance of hindlegs	0.251	0.262	0.256	0.355	0.397	0.433	0.184	0.706	0.545
impression	0.646	0.581	0.632	0.628	0.535	0.352	0.401	0.359	0.869
chic	0.608	0.445	0.475	0.47	0.359	0.261	0.325	0.665	0.409
standard errors
	0.015	0.02	0.021	0.021	0.032	0.039	0.034	0.01	0.013
	0.005	0.012	0.023	0.021	0.023	0.04	0.036	0.013	0.024
	0.005	0.005	0.014	0.017	0.031	0.038	0.035	0.01	0.021
	0.005	0.005	0.004	0.013	0.018	0.034	0.026	0.009	0.022
	0.007	0.008	0.007	0.006	0.017	0.035	0.029	0.02	0.032
	0.006	0.005	0.005	0.005	0.007	0.01	0.034	0.03	0.038
	0.006	0.005	0.005	0.005	0.007	0.004	0.012	0.025	0.032
	0.004	0.004	0.004	0.003	0.006	0.005	0.005	0.014	0.011
	0.004	0.005	0.005	0.005	0.007	0.006	0.006	0.004	0.016
